# Supplementary material for: Rare Ophiuroid-Type Steroid 3β,21-, 3β,22-, and 3α,22-Disulfates from the Slime Sea Star Pteraster marsippus and Their Colony-Inhibiting Effects against Human Breast Cancer Cells
Source: Mar Drugs. 2024 Jan 12;22(1):43. doi: 10.3390/md22010043 (PMC10820953; doi:10.3390/md22010043)
Supplement: Supplementary file 1 [file marinedrugs-22-00043-s001.zip]

Archive with 1 entries (1 files):
- marinedrugs-2810878-supplementary.pdf
